# Supplementary material for: Interfacial Engineering of Ni–C/Ni–O–C Bonds in Carbon Nanotube Composites for High-Performance Non-Enzymatic Glucose Detection in Complex Beverage Matrices
Source: Molecules. 2026 May 19;31(10):1721. doi: 10.3390/molecules31101721 (PMC13209795; doi:10.3390/molecules31101721)
Supplement: Supplementary file 1 [file molecules-31-01721-s001.zip]

Archive with 1 entries (1 files):
- molecules-4276586-supplementary.pdf
